# Supplementary material for: Poly-L-Lactic Acid Fillers Improved Dermal Collagen Synthesis by Modulating M2 Macrophage Polarization in Aged Animal Skin
Source: Cells. 2023 May 5;12(9):1320. doi: 10.3390/cells12091320 (PMC10177436; doi:10.3390/cells12091320)
Supplement: Supplementary file 1 [file cells-12-01320-s001.zip]

Archive with 1 entries (1 files):
- cells-2352684-supplementary.pdf
